# Supplementary material for: Interstitial Photodynamic Therapy of Glioblastomas: A Long-Term Follow-up Analysis of Survival and Volumetric MRI Data
Source: Cancers (Basel). 2023 May 4;15(9):2603. doi: 10.3390/cancers15092603 (PMC10177153; doi:10.3390/cancers15092603)
Supplement: Supplementary file 1 [file cancers-15-02603-s001.zip]

Archive with 1 entries (1 files):
- cancers-2233155-supplementary.pdf
